# Supplementary material for: Anti-apoptotic and neuroprotective effects of Tetramethylpyrazine following spinal cord ischemia in rabbits
Source: BMC Neurosci. 2006 Jun 14;7:48. doi: 10.1186/1471-2202-7-48 (PMC1534051; doi:10.1186/1471-2202-7-48)
Supplement: Additional File 1 — Pysiologic Variables MABP: mean arterial blood pressure; RT: rectal temperature; BG: blood glucose level. There were no statistically significant differences in any physiological parameters between the groups. [file 1471-2202-7-48-S1.xls]

## Sheet: Sheet1
Group	MABP (mm Hg)	Heart Rate/min	RectalTemp/℃	pH	PaO2 (mm Hg)	PaCO2 (mm Hg)	Hemat-ocrit/%	BG (mg/dl)
Preischemia
TMP group	90.6±8.2	250 ±21.0	38.2±0.3	7.38±0.22	110.2 ±16.0	35.8±4.2	34.0±5.8	190±52
control group	91.2±7.3	259±18.3	38.3±0.2	7.34±0.31	108.5 ±17.2	385±6.4	33.7±4.6	185±46
sham group	91.5±7.8	249.0±12.2	38.1±0.3	7.35±0.28	107.1 ±19.3	37.1±3.8	35.2±6.2	195±58
30min after ischemia
TMP group	92..1±8.8	261±16.5	37.9±0.4	7.36±0.32	115.8 ±20.0	35.8±4.2	32.0±3.4	192±60
control group	91.8±8.4	265.5±19.5	38.2±0.2	7.35±0.24	112.7 ±15.3	39.6±4.5	34.5±5.6	180±42
sham group	90.9±8.6	258.3±17.1	38.4±0.3	7.38±0.35	108.8±17.6	40.2±6.2	34.8±6.0	185±42
24 h after reperfusion
TMP group	92.5±9.0	249.3±20.2	38.2±0.1	7.36±0.22	110.2 ±16.0	39.4±5.3	32.8±3.8	200±65
control group	91.2±8.9	252±14.8	38.3±0.3	7.38±0.12	104.6 ±12.7	38.8±5.1	33.6±4.5	205±62
sham group	90.3±9.8	260.0±19.8	38.1±0.2	7.35±0.25	108.2 ±18.6	36.7±6.2	34.2±5.8	195±55
48 h after reperfusion
TMP group	93.4±9.1	250.5±16.5	38.2±0.1	7.34±0.22	110.3 ±12.9	37.4±5.2	35.0±4.6	202±80
control group	91.2±8.9	262±20.4	38.1±0.2	7.36±0.18	109.2 ±16.8	35.5±3.9	34.8±52	198±72
sham group	90.2±7.8	243.0±15.8	38.4±0.3	7.35±0.22	112.5 ±12.3	36.6±6.4	33.5±4.0	201±75
